# Supplementary material for: Scavenging of Alkylperoxyl Radicals by Addition to Ascorbate: An Alternative Mechanism to Electron Transfer
Source: Antioxidants (Basel). 2024 Oct 1;13(10):1194. doi: 10.3390/antiox13101194 (PMC11504153; doi:10.3390/antiox13101194)
Supplement: Supplementary file 1 [file antioxidants-13-01194-s001.zip]

Archive with 1 entries (1 files):
- antioxidants-3221873-supplementary.pdf
